# Supplementary material for: ‘Just a delirium’: a qualitative study of care home managers’ perspectives on barriers to delirium recognition and management in UK care homes
Source: Age Ageing. 2026 Mar 18;55(3):afag056. doi: 10.1093/ageing/afag056 (PMC13017741; doi:10.1093/ageing/afag056)
Supplement: Supplementary_materials_afag056 [file supplementary_materials_afag056.zip]

Archive with 2 entries (2 files):
- Supplementary_materials_afag056_appendix1.docx
- Supplementary_materials_afag056_appendix2.docx
